# Supplementary material for: Comprehensive pan-effectome investigation reveals central effector genes in woody plant pathogen Botryosphaeriaceae
Source: Appl Environ Microbiol. 2026 Apr 6;92(5):e01619-25. doi: 10.1128/aem.01619-25 (PMC13188853; doi:10.1128/aem.01619-25)
Supplement: Supplemental tables — Tables S1 to S5. [file aem.01619-25-s0003.xlsx]

## Sheet: Table S1
	Table S1:	Genome features of 25 Botryosphaeriaceae species
	Genus	species	BUSCO(%)	Genomes Length	Gene Number	Effector Number	BioProject accession number
	Botryosphaeria	B. dothidea	98.4	51758482	13869	161	PRJNA598934
		B. kuwatsukai	99.2	47871327	13155	151	PRJNA394804
	Diplodia	D. corticola	99.1	34986079	10521	72	PRJNA374862
		D. intermedia	98.9	38134010	11068	88	PRJNA790013
		D. mutila	98.9	44660741	12334	92	PRJNA704199
		D. sapinea	98.7	37064197	11338	94	PRJNA1222175
		D. scrobiculata	95.4	34931051	11414	106	PRJNA278001
		D. seriata	98.9	37553433	11210	94	PRJNA1140289
	Dothiorella	D. sarmentorum	98.8	38272598	11646	56	PRJNA777748
	Lasiodiplodia	L. citricola	99.1	44019502	12998	139	PRJNA777748
		L. gonubiensis	99.1	41142063	12610	131	PRJNA497969
		L. hormozganensis	98.7	43247313	13001	149	PRJNA470903
		L. iranensis	98.8	43011631	12958	137	PRJNA634707
		L. pseudotheobromae	98.8	46621107	13170	138	PRJNA1030934
		L. theobromae	98.9	43694574	13036	139	PRJNA645153
	Macrophomina	M. phaseolina	99.1	50545739	12631	144	PRJNA687837
		M. pseudophaseolina	99.1	46619302	12889	183	PRJNA953043
		M. tecta	99.2	54116591	12756	148	PRJNA808193
	Neofusicoccum	N. cordaticola	97.9	43555352	13157	139	PRJNA497969
		N. kwambonambiense	98.5	44213875	13228	143	PRJNA497969
		N. laricinum	99.1	42475318	11385	94	PRJNA956688
		N. parvum	98.8	43998971	12940	139	PRJNA780227
		N. ribis	98.8	43260301	12968	138	PRJNA790013
		N. umdonicola	98	42293999	13030	148	PRJNA497969
	Neoscytalidium	N. dimidiatum	99.5	42687746	12167	128	PRJNA1018469

## Sheet: Table S2
	Table S2:	List of primers used
	Gene name	Forward primer (5’-3’)	Reverse primer (5’-3’)
	Bd-g9564	AGGGCACTGTCAAGTACAGC	CCAATGCCGTTGTGCTGG	for RT-PCR
	Lp-g7091	AGGCAACATGACCATCTCGG	CAGCTTGGTCTGCGGACAC	for RT-PCR
	Lt-g11619	TGATGCCAACCGCAGTGTC	CAGGTCATGGAGCTGATCC	for RT-PCR
	Bd-g5927	CACCGTCTCGACCTTTGACG	TGGCGTAGAAGTCCTTGACG	for RT-PCR
	Lt-g3745	AACCAGGAGTTCGACCGTG	CCGTTGTTGGTGCAGTCG	for RT-PCR
	Lt-g1149	CTGTCAAGTACAGCTCTGCC	GTAGAGCTTGCCGAAGTCGG	for RT-PCR
	GFP	TGACCACCCTGACCTACGG	GCCGTCCTCGATGTTGTGG	for RT-PCR
	BAX	TGCTACAGGGTTTCATCCAGG	GGAGGAAGTCCAGTGTCCAG	for RT-PCR
	Bd-g5927	AGTCTCTCTCTACAAGATCTATGAGCCCTGTGGATGCCC	TGCAGAATTCGAAGCTTGCGGGCAGTCATCAACACCG	for vector construction
	Bd-g9564	AGTCTCTCTCTACAAGATCTATGGCTCCCGCCGATGACAC	TGCAGAATTCGAAGCTTGGCAAGCCTTGACGGAGGAG	for vector construction
	Lp-g7091	AGTCTCTCTCTACAAGATCTATGGTTCCCACCTTCGAACATG	TGCAGAATTCGAAGCTTGATATCCCGCTCTGGACATG	for vector construction
	Lt-g1149	AGTCTCTCTCTACAAGATCTATGGTTCCTGCCGATGACACC	TGCAGAATTCGAAGCTTGGCAAGACTTGACAGAGGAG	for vector construction
	Lt-g3745	AGTCTCTCTCTACAAGATCTATGCAGACCCTCAACATCCCC	TGCAGAATTCGAAGCTTGGCAGGAGGGAAGAGAAGAAAG	for vector construction
	Lt-g11619	AGTCTCTCTCTACAAGATCTATGGCCCCCAACGCCATCCC	TGCAGAATTCGAAGCTTGCCTAGCGTAGCAGGTCATGG	for vector construction

## Sheet: Table S3
	Table S3:	List of primers used
	Gene	Forward primer (5’-3’)	Reverse primer (5’-3’)
	Bd-g9564	AGGGCACTGTCAAGTACAGC	CCAATGCCGTTGTGCTGG	for RT-PCR
	Lp-g7091	AGGCAACATGACCATCTCGG	CAGCTTGGTCTGCGGACAC	for RT-PCR
	Lt-g11619	TGATGCCAACCGCAGTGTC	CAGGTCATGGAGCTGATCC	for RT-PCR
	Bd-g5927	CACCGTCTCGACCTTTGACG	TGGCGTAGAAGTCCTTGACG	for RT-PCR
	Lt-g3745	AACCAGGAGTTCGACCGTG	CCGTTGTTGGTGCAGTCG	for RT-PCR
	Lt-g1149	CTGTCAAGTACAGCTCTGCC	GTAGAGCTTGCCGAAGTCGG	for RT-PCR
	GFP	TGACCACCCTGACCTACGG	GCCGTCCTCGATGTTGTGG	for RT-PCR
	BAX	TGCTACAGGGTTTCATCCAGG	GGAGGAAGTCCAGTGTCCAG	for RT-PCR
	Bd-g5927	AGTCTCTCTCTACAAGATCTATGAGCCCTGTGGATGCCC	TGCAGAATTCGAAGCTTGCGGGCAGTCATCAACACCG	for vector construction
	Bd-g9564	AGTCTCTCTCTACAAGATCTATGGCTCCCGCCGATGACAC	TGCAGAATTCGAAGCTTGGCAAGCCTTGACGGAGGAG	for vector construction
	Lp-g7091	AGTCTCTCTCTACAAGATCTATGGTTCCCACCTTCGAACATG	TGCAGAATTCGAAGCTTGATATCCCGCTCTGGACATG	for vector construction
	Lt-g1149	AGTCTCTCTCTACAAGATCTATGGTTCCTGCCGATGACACC	TGCAGAATTCGAAGCTTGGCAAGACTTGACAGAGGAG	for vector construction
	Lt-g3745	AGTCTCTCTCTACAAGATCTATGCAGACCCTCAACATCCCC	TGCAGAATTCGAAGCTTGGCAGGAGGGAAGAGAAGAAAG	for vector construction
	Lt-g11619	AGTCTCTCTCTACAAGATCTATGGCCCCCAACGCCATCCC	TGCAGAATTCGAAGCTTGCCTAGCGTAGCAGGTCATGG	for vector construction
	Lt-g1149-OV	ACCCAATCTTCAAACTCGAGATGTTCTCCAAGTTCTTCATCC	CCCCCGGGCTGCAGGAATTCCTAGCAAGACTTGACAGAGG	Construct overexpression vector for Lasiodiplodia theobromae transformation
	Lt-g3745-OV	ACCCAATCTTCAAACTCGAGATGAAGTTCATCTACGCTGC	CCCCCGGGCTGCAGGAATTCCTAGCAGGAGGGAAGAGAAG	Construct overexpression vector for Lasiodiplodia theobromae transformation
	NbEF1 a	AAGGTCCAGTATGCCTGGGTGCTTGAC	AAGAATTCACAGGGACAGTTCCAATACCA	For qRT-PCR
	NbHin1	AAATCCTATCACCGCCACGG	GACGAAGAACGAGCCACAGA	For qRT-PCR
	NbNCBP	CACCCACAGACATGCCTTTA	GCCAGGCATCATGACAACT	For qRT-PCR
	NbRbohA	ACAAATGTCTAAGCCTCCC	GCTCCATAAGGTCCATCTATT	For qRT-PCR
	NbRbohB	CCAACTGGTGACCAAAGTGG	CTATGCTTATCAATGGAGTTGCC	For qRT-PCR
	LtActin-qF	GAAGGACCTGTACGGCAACA	AGGGCGGTGATTTCCTTCTG	For qRT-PCR
	Lt-g1149-q	CAAGGTCATCCAGCACAA	GTTGATACCAGCGAGGAG	For qRT-PCR
	Lt-g3745-q	CACCGTCACCATCAAGAA	GTATCGCCGTAGTTGGAG	For qRT-PCR

## Sheet: Table S4
	Table S4:	Summary of initial BLASTp support for putative HGT effector genes
	Gene ID	Species	Distantly related species	e-value	Protein length	Cover proportion	Closely related species	e-value	HGT/non-HGT
	Bodo.g11120.t1	Botryosphaeria dothidea	Sordariomycetes	1.7e-22	116	0.913	-	-	HGT
	Boku.g1450.t1	B. kuwatsukai	Sordariomycetes	1.7e-22	116	0.913	-	-	HGT
	Boku.g11347.t1	B. kuwatsukai	Sordariomycetes	1.7e-30	113	0.884	Dothideomycetes(non-Botryosphaeriaceae)	6.9e-08	HGT
	Diin.g2262.t1	Diplodia intermedia	Sordariomycetes	2.4e-15	101	1	-	-	HGT
	Disc.g311.t1	D. scrobiculata	Sordariomycetes	6.3e-41	115	1	Dothideomycetes(non-Botryosphaeriaceae)	1.3e-33	HGT
	Dosa.g5629.t1	Dothiorella sarmentorum	Sordariomycetes	1.1e-20	80	1	-	-	HGT
	Dosa.g7518.t1	D. sarmentorum	Sordariomycetes	8.3e-41	115	1	Dothideomycetes(non-Botryosphaeriaceae)	1.7e-33	HGT
	Laho.g779.t1	Lasiodiplodia hormozganensis	Sordariomycetes	4.3e-15	82	1	-	-	HGT
	Lair.g9091.t2	L. iranensis	Sordariomycetes	1.8e-18	82	1	-	-	HGT
	Laps.g7091.t1	L. pseudotheobromae	Sordariomycetes	9.5e-58	251	0.992	Dothideomycetes(non-Botryosphaeriaceae)	1.3e-38	HGT
	Maph.g1819.t1	Macrophomina phaseolina	Sordariomycetes	3.5e-23	116	0.887	-	-	HGT
	Maph.g3622.t1	M. phaseolina	Sordariomycetes	1.2e-31	113	0.964	Dothideomycetes(non-Botryosphaeriaceae)	1.2e-07	HGT
	Maph.g8528.t1	M. phaseolina	Sordariomycetes	6.3e-23	121	0.826	Dothideomycetes(non-Botryosphaeriaceae)	5.7e-08	HGT
	Maps.g5551.t1	M. pseudophaseolina	Sordariomycetes	1.5e-21	116	0.887	-	-	HGT
	Maps.g7389.t1	M. pseudophaseolina	Basidiomycota	1.5e-105	243	0.991	Dothideomycetes(non-Botryosphaeriaceae)	3e-93	HGT
	Maps.g9045.t1	M. pseudophaseolina	Sordariomycetes	2e-31	113	0.982	Dothideomycetes(non-Botryosphaeriaceae)	7.7e-07	HGT
	Maps.g9537.t1	M. pseudophaseolina	Sordariomycetes	6.3e-23	121	0.826	Dothideomycetes(non-Botryosphaeriaceae)	5.7e-08	HGT
	Mate.g10474.t1	M. tecta	Sordariomycetes	1.2e-31	113	0.964	Dothideomycetes(non-Botryosphaeriaceae)	1.2e-07	HGT
	Neco.g8479.t1	Neofusicoccum cordaticola	Sordariomycetes	7.1e-29	113	1	-	-	HGT
	Neco.g11361.t1	N. cordaticola	Sordariomycetes	1.8e-20	220	0.986	Dothideomycetes(non-Botryosphaeriaceae)	8.2e-13	HGT
	Nedi.g1333.t1	Neoscytalidium dimidiatum	Sordariomycetes	4.6e-23	116	0.913	-	-	HGT
	Nedi.g1942.t1	N.dimidiatum	Sordariomycetes	5.8e-31	113	0.955	Dothideomycetes(non-Botryosphaeriaceae)	2.9e-06	HGT
	Nedi.g2237.t1	N.dimidiatum	Sordariomycetes	1.7e-53	133	1	-	-	HGT
	Nekw.g2510.t1	N. kwambonambiense	Sordariomycetes	1.1e-20	220	0.986	Dothideomycetes(non-Botryosphaeriaceae)	1.6e-13	HGT
	Nekw.g9740.t1	N. kwambonambiense	Sordariomycetes	1.9e-21	117	0.905	-	-	HGT
	Nela.g3726.t1	N. laricinum	Sordariomycetes	4.8e-21	219	0.977	Dothideomycetes(non-Botryosphaeriaceae)	6.9e-12	HGT
	Nela.g5010.t1	N. laricinum	Sordariomycetes	6.7e-22	117	0.905	-	-	HGT
	Nela.g5010.t2	N. laricinum	Sordariomycetes	4.9e-20	120	0.908	-	-	HGT
	Nela.g8172.t1	N. laricinum	Sordariomycetes	2.4e-29	113	0.893	Dothideomycetes(non-Botryosphaeriaceae)	6.5e-06	HGT
	Nepa.g8950.t1	N. parvum	Sordariomycetes	4.8e-21	220	0.986	Dothideomycetes(non-Botryosphaeriaceae)	4.8e-13	HGT
	Nepa.g11638.t1	N. parvum	Sordariomycetes	7.1e-29	113	1	-	-	HGT
	Nepa.g12530.t1	N. parvum	Sordariomycetes	1.1e-21	117	0.905	-	-	HGT
	Neri.g9021.t1	N. ribis	Sordariomycetes	1.1e-21	117	0.905	-	-	HGT
	Neri.g9021.t2	N. ribis	Sordariomycetes	8.4e-20	120	0.908	-	-	HGT
	Neri.g9822.t1	N. ribis	Sordariomycetes	1.2e-19	220	0.995	Dothideomycetes(non-Botryosphaeriaceae)	5.7e-14	HGT
	Neum.g8269.t1	N. umdonicola	Sordariomycetes	1.1e-21	117	0.905	-	-	HGT
	Neum.g8269.t2	N. umdonicola	Sordariomycetes	8.4e-20	120	0.908	-	-	HGT
	Neum.g11704.t1	N. umdonicola	Sordariomycetes	3.1e-20	220	0.977	Dothideomycetes(non-Botryosphaeriaceae)	8.2e-13	HGT
	Laps.g8402.t1	L. pseudotheobromae	Sordariomycetes	9.2e-48	198	0.914	Dothideomycetes(non-Botryosphaeriaceae)	5.4e-24	HGT
	Neco.g7434.t1	N. cordaticola	Sordariomycetes	3.4e-66	202	0.896	Dothideomycetes(non-Botryosphaeriaceae)	3e-14	HGT
	Bodo.g9996.t1	B. dothidea	Eurotiomycetes	1.3e-18	215	0.609	Dothideomycetes(non-Botryosphaeriaceae)	1.8e-20	non-HGT
	Bodo.g9870.t1	B. dothidea	Sordariomycetes	9.8e-20	184	0.978	Dothideomycetes(non-Botryosphaeriaceae)	6.2e-30	non-HGT
	Boku.g9552.t1	B. kuwatsukai	Eurotiomycetes	3.1e-71	232	0.943	Dothideomycetes(non-Botryosphaeriaceae)	8.7e-82	non-HGT
	Boku.g9458.t1	B. kuwatsukai	Sordariomycetes	8.8e-79	225	0.96	Dothideomycetes(non-Botryosphaeriaceae)	1e-95	non-HGT
	Dico.g9083.t1	D. corticola	Sordariomycetes	1.3e-58	288	0.774	Dothideomycetes(non-Botryosphaeriaceae)	2.9e-66	non-HGT
	Diin.g7262.t1	D. intermedia	Sordariomycetes	1.7e-67	250	0.856	Dothideomycetes(non-Botryosphaeriaceae)	2.2e-75	non-HGT
	Dimu.g8295.t1	D. mutila	Sordariomycetes	2e-26	119	0.823	Dothideomycetes(non-Botryosphaeriaceae)	1e-30	non-HGT
	Dimu.g4730.t1	D. mutila	Sordariomycetes	1.3e-56	184	0.983	Dothideomycetes(non-Botryosphaeriaceae)	1.4e-61	non-HGT
	Disc.g9214.t1	D. scrobiculata	Viridiplantae	1.3e-45	135	0.925	Dothideomycetes(non-Botryosphaeriaceae)	3.6e-51	non-HGT
	Disc.g6005.t1	D. scrobiculata	Sordariomycetes	4.4e-78	225	0.96	Dothideomycetes(non-Botryosphaeriaceae)	7.4e-94	non-HGT
	Dosa.g9354.t1	D. sarmentorum	Lecanoromycetes	1.7e-33	156	0.942	Dothideomycetes(non-Botryosphaeriaceae)	5.2e-38	non-HGT
	Dosa.g8495.t1	D. sarmentorum	Basidiomycota	8.1e-86	245	1	Dothideomycetes(non-Botryosphaeriaceae)	1.5e-92	non-HGT
	Lago.g9187.t1	L. gonubiensis	Sordariomycetes	1.1e-79	245	1	Dothideomycetes(non-Botryosphaeriaceae)	1.6e-81	non-HGT
	Lago.g5699.t1	L. gonubiensis	Viridiplantae	6.1e-69	285	0.708	Dothideomycetes(non-Botryosphaeriaceae)	5.5e-78	non-HGT
	Lago.g12323.t1	L. gonubiensis	Lecanoromycetes	4e-69	241	0.991	Dothideomycetes(non-Botryosphaeriaceae)	1.8e-74	non-HGT
	Laho.g7212.t1	L. hormozganensis	Viridiplantae	3.6e-48	132	0.931	Dothideomycetes(non-Botryosphaeriaceae)	6.1e-56	non-HGT
	Laho.g5705.t1	L. hormozganensis	Basidiomycota	1.6e-27	171	0.83	Dothideomycetes(non-Botryosphaeriaceae)	2.7e-32	non-HGT
	Lair.g9909.t1	L. iranensis	Sordariomycetes	4.8e-27	238	0.932	Dothideomycetes(non-Botryosphaeriaceae)	1e-40	non-HGT
	Lair.g9254.t1	L. iranensis	Sordariomycetes	6.6e-80	245	1	Dothideomycetes(non-Botryosphaeriaceae)	5.4e-82	non-HGT
	Laps.g9386.t1	L. pseudotheobromae	Viridiplantae	3.6e-48	132	0.931	Dothideomycetes(non-Botryosphaeriaceae)	6.1e-56	non-HGT
	Lath.g9781.t1	L. theobromae	Eurotiomycetes	2.6e-80	369	0.666	Dothideomycetes(non-Botryosphaeriaceae)	1e-92	non-HGT
	Maph.g9792.t1	M. phaseolina	Sordariomycetes	2e-56	218	0.995	Dothideomycetes(non-Botryosphaeriaceae)	4.4e-59	non-HGT
	Maps.g9258.t1	M. pseudophaseolina	Sordariomycetes	9.8e-91	378	0.708	Dothideomycetes(non-Botryosphaeriaceae)	3.3e-94	non-HGT
	Maps.g9186.t1	M. pseudophaseolina	Sordariomycetes	1.2e-56	218	0.692	Dothideomycetes(non-Botryosphaeriaceae)	5.7e-59	non-HGT
	Mate.g6895.t1	M. tecta	Eurotiomycetes	6.3e-45	170	1	Dothideomycetes(non-Botryosphaeriaceae)	1.9e-54	non-HGT
	Neco.g83.t1	N. cordaticola	Eurotiomycetes	2.5e-63	240	0.9	Dothideomycetes(non-Botryosphaeriaceae)	5.1e-69	non-HGT

## Sheet: Table S5
	Table S5:	Proportion of mappable reads for RNA-seq in L. theobromae
				Mappable reads rate (%)
		12h	Rep1	96.41
			Rep2	96.76
			Rep3	96.49
		24h	Rep1	96.24
			Rep2	96.09
			Rep3	96.03
		48h	Rep1	96.53
			Rep2	96.6
			Rep3	96.4
		CK	Rep1	96.63
			Rep2	96.78
			Rep3	97.36
